# Supplementary material for: The effects of performance-based financing on neonatal health outcomes in Burundi, Lesotho, Senegal, Zambia and Zimbabwe
Source: Health Policy Plan. 2021 Jan 25;36(3):332–40. doi: 10.1093/heapol/czaa191 (PMC8058947; doi:10.1093/heapol/czaa191)
Supplement: czaa191_Supp [file czaa191_supp.zip]

Archive with 1 entries (1 files):
- Appendix_RR_sb_ag.docx
